# Supplementary material for: The replication initiation determinant protein (RepID) modulates replication by recruiting CUL4 to chromatin
Source: Nat Commun. 2018 Jul 17;9:2782. doi: 10.1038/s41467-018-05177-6 (PMC6050238; doi:10.1038/s41467-018-05177-6)
Supplement: Supplementary file 4 — Supplementary Data 1 [file 41467_2018_5177_MOESM4_ESM.xlsx]

## Sheet: Figure1H
Supplementary Dataset. Detailed results of the colocalization analyses
			Rcoloc					Rcoloc		Rcoloc : Pearson correlation Rcoloc value
WT	CUL4A+FLAG(G1)	1	0.6705		WT	CUL4A+EdU(ES)	1	0.3614		The Rcoloc values in the colocalization studies were calculated using the colocalization Plugin of the ImageJ software
		2	0.5166				2	0.3058
		3	0.5077				3	0.3447
		4	0.5186				4	0.4019
		5	0.4433				5	0.3917
		6	0.4839				6	0.3554
		7	0.5504				7	0.3821
		8	0.761				8	0.3889
		9	0.6692				9	0.3775
		10	0.5012				10	0.3183
		11	0.5922				11	0.3829
		12	0.5197				12	0.3309
		13	0.4999				13	0.3822
		14	0.5009				14	0.3009
		15	0.6166				15	0.3645
		Average	0.55678				Average	0.359273
		STDEV	0.0843177				STDEV	0.0323963
		S.E.	0.0217314				S.E.	0.00834957
WT	CUL4A+FLAG(ES)	1	0.6602		WT	CUL4A+EdU(LS)	1	0.1569
		2	0.718				2	0.2895
		3	0.6022				3	0.2384
		4	0.5787				4	0.274
		5	0.5576				5	0.1579
		6	0.6121				6	0.2201
		7	0.6552				7	0.199
		8	0.5955				8	0.1985
		9	0.582				9	0.1984
		10	0.59				10	0.2001
		11	0.6458				11	0.2102
		12	0.5776				12	0.2109
		13	0.5954				13	0.2156
		14	0.5234				14	0.2165
		15	0.5902				15	0.2245
		Average	0.605593				Average	0.214033
		STDEV	0.047477				STDEV	0.0352393
		S.E.	0.0122363				S.E.	0.0090823
WT	CUL4A+FLAG(LS)	1	0.2074		KO	CUL4A+EdU(ES)	1	0.2456
		2	0.2793				2	0.2318
		3	0.1109				3	0.2753
		4	0.2775				4	0.3131
		5	0.0391				5	0.3695
		6	0.3428				6	0.3301
		7	0.269				7	0.3112
		8	0.283				8	0.3019
		9	0.291				9	0.2908
		10	0.2001				10	0.2999
		11	0.2182				11	0.2981
		12	0.2761				12	0.3011
		13	0.2443				13	0.3054
		14	0.2911				14	0.3121
		15	0.2092				15	0.3301
		Average	0.235933				Average	0.301067
		STDEV	0.0772753				STDEV	0.0331787
		S.E.	3.88				S.E.	0.00855122
KO	CUL4A+FLAG (background)	1	0.2527		KO	CUL4A+EdU(LS)	1	0.1856
		2	0.3339				2	0.1818
		3	0.2541				3	0.1295
		Average	0.280233				4	0.161
		STDEV	0.046482				5	0.1392
		S.E.	0.0268372				6	0.1412
							7	0.1443
							8	0.1501
							9	0.149
							10	0.1391
							11	0.1386
							12	0.1333
							13	0.1323
							14	0.1411
							15	0.14
							Average	0.147073
							STDEV	0.0167739
							S.E.	0.00432318
					WT	CUL4A+EdU(G1)-background	1	0.0298
							2	0.0298
							3	0.0301
							Average	0.0299
							STDEV	0.000173205
							S.E.	0.000100003
					KO	CUL4A+EdU(G1)-background	1	0.0294
							2	0.03
							3	0.0304
							Average	0.0299333
							STDEV	0.000503322
							S.E.	0.000290602

## Sheet: Figure1H-statistics
t-Test: Two-Sample Assuming Equal Variances
	CUL4A+FLAG(WT)-G1	CUL4A+FLAG(KO)-background			CUL4A+EdU(WT)-G1(background)	CUL4A+EdU(WT)-ES
Mean	0.55678	0.280233		Mean	0.0299	0.359273
Variance	0.0076173	0.00216057		Variance	3e-08	0.00104952
Observations	15	3		Observations	3	15
Pooled Variance	0.00693521			Pooled Variance	0.000918336
Hypothesized Mean Difference	0			Hypothesized Mean Difference	0
df	16			df	16
t Stat	5.2506			t Stat	-17.1853
P(T<=t) one-tail	3.96175e-05			P(T<=t) one-tail	4.89056e-12
t Critical one-tail	1.74588			t Critical one-tail	1.74588
P(T<=t) two-tail	7.9235e-05			P(T<=t) two-tail	9.78112e-12
t Critical two-tail	2.11991			t Critical two-tail	2.11991
	CUL4A+FLAG(WT)-ES	CUL4A+FLAG(KO)-background			CUL4A+EdU(WT)-G1(background)	CUL4A+EdU(WT)-LS
Mean	0.605593	0.280233		Mean	0.0299	0.214033
Variance	0.00225406	0.00216057		Variance	3e-08	0.00124181
Observations	15	3		Observations	3	15
Pooled Variance	0.00224238			Pooled Variance	0.00108659
Hypothesized Mean Difference	0			Hypothesized Mean Difference	0
df	16			df	16
t Stat	10.8637			t Stat	-8.83222
P(T<=t) one-tail	4.28581e-09			P(T<=t) one-tail	7.50565e-08
t Critical one-tail	1.74588			t Critical one-tail	1.74588
P(T<=t) two-tail	8.57163e-09			P(T<=t) two-tail	1.50113e-07
t Critical two-tail	2.11991			t Critical two-tail	2.11991
	CUL4A+FLAG(WT)-LS	CUL4A+FLAG(KO)-background			CUL4A+EdU(KO)-G1(background)	CUL4A+EdU(KO)-ES
Mean	0.235933	0.280233		Mean	0.0299333	0.301067
Variance	0.00597148	0.00216057		Variance	2.53333e-07	0.00110083
Observations	15	3		Observations	3	15
Pooled Variance	0.00549511			Pooled Variance	0.000963256
Hypothesized Mean Difference	0			Hypothesized Mean Difference	0
df	16			df	16
t Stat	-0.944899			t Stat	-13.8128
P(T<=t) one-tail	0.179381			P(T<=t) one-tail	1.30681e-10
t Critical one-tail	1.74588			t Critical one-tail	1.74588
P(T<=t) two-tail	0.358762			P(T<=t) two-tail	2.61363e-10
t Critical two-tail	2.11991			t Critical two-tail	2.11991
					CUL4A+EdU(KO)-G1(background)	CUL4A+EdU(KO)-LS
				Mean	0.0299333	0.147073
				Variance	2.53333e-07	0.000281365
				Observations	3	15
				Pooled Variance	0.000246226
				Hypothesized Mean Difference	0
				df	16
				t Stat	-11.8034
				P(T<=t) one-tail	1.30636e-09
				t Critical one-tail	1.74588
				P(T<=t) two-tail	2.61271e-09
				t Critical two-tail	2.11991

## Sheet: Figure 2C
gamma H2AX (G1)		%Area		p-RPA (ES)		%Area		PCNA (ES)		%Area
WT+si-CTL	1	5.24		WT+si-CTL	1	6.81		WT+si-CTL	1	17.593
	2	6.129			2	9.722			2	21.093
	3	5.798			3	8.937			3	26.829
	4	5.902			4	9.926			4	18.085
	5	5.276			5	9.259			5	31.698
	6	4.936			6	7.337			6	21.823
	7	4.591			7	10.676			7	18.62
	8	6.675			8	11.49			8	27.133
	9	8.309			9	8.319			9	29.274
	10	8.465			10	8.263			10	24.104
gamma H2AX (ES)
WT+si-CTL	1	9.111		WT+si-CUL4	1	10.435		WT+si-CUL4	1	18.002
	2	10.47			2	12.3			2	20.235
	3	11.263			3	9.103			3	22.467
	4	9.409			4	14.704			4	32.923
	5	11.592			5	11.962			5	31.22
	6	13.188			6	7.524			6	20.758
	7	12.507			7	11.033			7	21.01
	8	13.2			8	10.813			8	25.754
	9	12.254			9	11.085			9	27.854
	10	12.322			10	8.952			10	26.516
gamma H2AX (G1)
WT+si-CUL4	1	10.33		KO+si-CTL	1	11.056		KO+si-CTL	1	25.41
	2	9.617			2	15.643			2	19.132
	3	10.453			3	21.913			3	19.079
	4	10.317			4	15.651			4	32.751
	5	8.822			5	14.599			5	24.063
	6	9.073			6	22.747			6	34.363
	7	9.44			7	17.13			7	26.593
	8	8.83			8	17.898			8	26.001
	9	7.728			9	15.276			9	36.091
	10	9.532			10	21.658			10	26.215
gamma H2AX (ES)
WT+si-CUL4	1	14.357		KO+si-CUL4	1	23.571		KO+si-CUL4	1	32.126
	2	14.476			2	19.636			2	35.512
	3	14.183			3	28.254			3	34.116
	4	13.551			4	25.972			4	25.286
	5	13.617			5	31.706			5	22.593
	6	13.96			6	36.621			6	23.799
	7	14.388			7	28.81			7	22.997
	8	9.524			8	32.697			8	33.53
	9	11.811			9	27.256			9	21.372
	10	10.747			10	30.078			10	28.483
gamma H2AX (G1)
KO+si-CTL	1	20.772
	2	13.511
	3	12.819
	4	14.34
	5	15.831
	6	19.012
	7	16.938
	8	16.049
	9	12.63
	10	18.441
gamma H2AX (ES)
KO+si-CTL	1	19.012
	2	20.991
	3	21.886
	4	16.19
	5	18.461
	6	22.27
	7	22.492
	8	21.847
	9	23.114
	10	18.468
gamma H2AX (G1)
KO+si-CUL4	1	25.6
	2	25.85
	3	28.796
	4	23.697
	5	26.4
	6	27.57
	7	22.703
	8	27.088
	9	26.448
	10	22.005
gamma H2AX (ES)
KO+si-CUL4	1	25.716
	2	32.546
	3	26.94
	4	43.845
	5	32.58
	6	26.502
	7	36.12
	8	35.957
	9	37.076
	10	31.341

## Sheet: Figure 2C-statistics
t-Test: Two-Sample Assuming Equal Variances				t-Test: Two-Sample Assuming Equal Variances				t-Test: Two-Sample Assuming Equal Variances				t-Test: Two-Sample Assuming Equal Variances
gamma-H2AX (G1)				gamma-H2AX (ES)				p-RPA (ES)				PCNA (ES)
	WT-si-CTL	WT-si-CUL4			WT-si-CTL	WT-si-CUL4			WT-si-CTL	WT-si-CUL4			WT-si-CTL	WT-si-CUL4
Mean	6.1321	9.4142		Mean	11.5316	13.0614		Mean	9.0739	10.7911		Mean	23.6252	24.6739
Variance	1.775	0.715577		Variance	2.13253	3.05406		Variance	2.1081	4.01518		Variance	24.6301	24.8243
Observations	10	10		Observations	10	10		Observations	10	10		Observations	10	10
Pooled Variance	1.24529			Pooled Variance	2.59329			Pooled Variance	3.06164			Pooled Variance	24.7272
Hypothesized Mean Difference	0			Hypothesized Mean Difference	0			Hypothesized Mean Difference	0			Hypothesized Mean Difference	0
df	18			df	18			df	18			df	18
t Stat	-6.5766			t Stat	-2.12419			t Stat	-2.19447			t Stat	-0.471573
P(T<=t) one-tail	1.76824e-06			P(T<=t) one-tail	0.0238835			P(T<=t) one-tail	0.0207821			P(T<=t) one-tail	0.321449
t Critical one-tail	1.73406			t Critical one-tail	1.73406			t Critical one-tail	1.73406			t Critical one-tail	1.73406
P(T<=t) two-tail	3.53649e-06			P(T<=t) two-tail	0.047767			P(T<=t) two-tail	0.0415643			P(T<=t) two-tail	0.642897
t Critical two-tail	2.10092			t Critical two-tail	2.10092			t Critical two-tail	2.10092			t Critical two-tail	2.10092
	WT-si-CTL	KO-si-CTL			WT-si-CTL	KO-si-CTL			WT-si-CTL	KO-si-CTL			WT-si-CTL	KO-si-CTL
Mean	16.0343	9.4142		Mean	11.5316	20.4731		Mean	9.0739	17.3571		Mean	26.9698	24.6739
Variance	7.68089	0.715577		Variance	2.13253	5.22		Variance	2.1081	14.0156		Variance	34.1674	24.8243
Observations	10	10		Observations	10	10		Observations	10	10		Observations	10	10
Pooled Variance	4.19823			Pooled Variance	3.67626			Pooled Variance	8.06183			Pooled Variance	29.4959
Hypothesized Mean Difference	0			Hypothesized Mean Difference	0			Hypothesized Mean Difference	0			Hypothesized Mean Difference	0
df	18			df	18			df	18			df	18
t Stat	7.22464			t Stat	-10.4278			t Stat	-6.52329			t Stat	0.945273
P(T<=t) one-tail	5.07035e-07			P(T<=t) one-tail	2.33478e-09			P(T<=t) one-tail	1.96461e-06			P(T<=t) one-tail	0.178518
t Critical one-tail	1.73406			t Critical one-tail	1.73406			t Critical one-tail	1.73406			t Critical one-tail	1.73406
P(T<=t) two-tail	1.01407e-06			P(T<=t) two-tail	4.66957e-09			P(T<=t) two-tail	3.92922e-06			P(T<=t) two-tail	0.357037
t Critical two-tail	2.10092			t Critical two-tail	2.10092			t Critical two-tail	2.10092			t Critical two-tail	2.10092
	KO-si-CTL	KO-si-CUL4			KO-si-CTL	KO-si-CUL4			KO-si-CTL	KO-si-CUL4			KO-si-CTL	KO-si-CUL4
Mean	16.0343	25.6157		Mean	20.4731	32.8623		Mean	17.3571	28.4601		Mean	26.9698	27.9814
Variance	7.68089	4.74074		Variance	5.22	31.9617		Variance	14.0156	23.0309		Variance	34.1674	29.4312
Observations	10	10		Observations	10	10		Observations	10	10		Observations	10	10
Pooled Variance	6.21082			Pooled Variance	18.5909			Pooled Variance	18.5233			Pooled Variance	31.7993
Hypothesized Mean Difference	0			Hypothesized Mean Difference	0			Hypothesized Mean Difference	0			Hypothesized Mean Difference	0
df	18			df	18			df	18			df	18
t Stat	-8.59686			t Stat	-6.42508			t Stat	-5.76855			t Stat	-0.40113
P(T<=t) one-tail	4.33297e-08			P(T<=t) one-tail	2.38755e-06			P(T<=t) one-tail	9.08326e-06			P(T<=t) one-tail	0.346523
t Critical one-tail	1.73406			t Critical one-tail	1.73406			t Critical one-tail	1.73406			t Critical one-tail	1.73406
P(T<=t) two-tail	8.66594e-08			P(T<=t) two-tail	4.7751e-06			P(T<=t) two-tail	1.81665e-05			P(T<=t) two-tail	0.693046
t Critical two-tail	2.10092			t Critical two-tail	2.10092			t Critical two-tail	2.10092			t Critical two-tail	2.10092
	WT-si-CUL4	KO-si-CUL4			WT-si-CUL4	KO-si-CUL4			WT-si-CUL4	KO-si-CUL4			WT-si-CUL4	KO-si-CUL4
Mean	9.4142	25.6157		Mean	13.0614	32.8623		Mean	10.7911	28.4601		Mean	24.6739	27.9814
Variance	0.715577	4.74074		Variance	3.05406	31.9617		Variance	4.01518	23.0309		Variance	24.8243	29.4312
Observations	10	10		Observations	10	10		Observations	10	10		Observations	10	10
Pooled Variance	2.72816			Pooled Variance	17.5079			Pooled Variance	13.5231			Pooled Variance	27.1277
Hypothesized Mean Difference	0			Hypothesized Mean Difference	0			Hypothesized Mean Difference	0			Hypothesized Mean Difference	0
df	18			df	18			df	18			df	18
t Stat	-21.9334			t Stat	-10.5816			t Stat	-10.7438			t Stat	-1.41997
P(T<=t) one-tail	9.73617e-15			P(T<=t) one-tail	1.85787e-09			P(T<=t) one-tail	1.46404e-09			P(T<=t) one-tail	0.0863531
t Critical one-tail	1.73406			t Critical one-tail	1.73406			t Critical one-tail	1.73406			t Critical one-tail	1.73406
P(T<=t) two-tail	1.94723e-14			P(T<=t) two-tail	3.71575e-09			P(T<=t) two-tail	2.92809e-09			P(T<=t) two-tail	0.172706
t Critical two-tail	2.10092			t Critical two-tail	2.10092			t Critical two-tail	2.10092			t Critical two-tail	2.10092
